# Supplementary material for: Interaction between M. tuberculosis Lineage and Human Genetic Variants Reveals Novel Pathway Associations with Severity of TB
Source: Pathogens. 2021 Nov 15;10(11):1487. doi: 10.3390/pathogens10111487 (PMC8617877; doi:10.3390/pathogens10111487)
Supplement: Supplementary file 1 [file pathogens-10-01487-s001.zip]

Archive with 2 entries (2 files):
- Supp Fig and Table S2.pdf
- Supplmental Table S1.xlsx
